# Supplementary material for: Multiscale patterns of isolation by ecology and fine-scale population structure in Texas bobcats
Source: PeerJ. 2021 Jun 3;9:e11498. doi: 10.7717/peerj.11498 (PMC8180196; doi:10.7717/peerj.11498)
Supplement: Supplemental Information 7 — R code for sPCA, DAPC, RDA analyses of raw data. [file peerj-09-11498-s007.r]

#load packages 
library(vegan)
library(adegenet)
library(adespatial)
library(spdep)
setwd("G:/My Drive/BobcatData/")


Bobcats<-read.csv("Bobcat_Genotypes_All_Edited.csv", header = TRUE)

Bobcats <- Bobcats[1:102,1:19]

row.names(Bobcats) <- Bobcats$..CatID


Bobcats$..CatID <- NULL

####################sPCA, conducted in adegenet######################

#adegenet takes genepop files, it MUST be space delimited with a .gen extension#
Bobcat<-read.genepop("Bobcat102.gen", ncode=3L, quiet=FALSE)
Bobcat
#Read XY coordinates, they must all be unique, use the jitter function#

XY<-read.table(file="XY_102test.txt", header=T)

# Matrix needs diff name than coordinates#
xy.jitter<-matrix(ncol=2, nrow=102)

#The XY[,1] is  adding noise to the first column (i.e., X coordinates) and XY[,2] is the second column/Y coordinates#

xy.jitter[,1]<-jitter(XY[,1], a=0.01)
xy.jitter[,2]<-jitter(XY[,2], a=0.01)
 
     
#sPCA function, nfposi is the number of positive axes to retain. Take 2 positive and one negative axis#

mySpca<-spca(Bobcat, xy=xy.jitter, nfposi=2, nfnega=1)

#Big figure#
plot(mySpca)

#Plot of each axis vs. spatial autocorrelation (see guide for this interpretation)#
screeplot(mySpca)
summary(mySpca)
View(mySpca$li[,1])

pc1.mctest <- moran.mc(mySpca$li[,1], 999)
plot(pc1.mctest)


#Colorplot to map principal components onto geographic space (not used in manuscript)#
colorplot(mySpca,cex=3,main="colorplot of mySpca, first global score")

#Scores for resultant sPCA, these are the response variables in the RDA. Can copy and paste them from R into a text document, or write a table in R#
mySpca$li
View(mySpca$li)
View(mySpca$tab)
summary.spca

###Which markers contributed to each Axis####

myLoadings <- mySpca$c1[,1]^2
boxplot(myLoadings~mySpca$tab.fac, las=3, ylab="Contribution", xlab="Marker", main="Contributions by markers \nto the first global score", col="grey")

####################### DAPC analysis, conduted in adegenet################################

#find.clusters first transforms the data using PCA, asking the user to specify the number of retained PCs
grp <- find.clusters(Bobcat, max.n.clust=30)
names(grp)
grp 
grp$size
table(pop(Bobcat), grp$grp)

#cross-validation to determine number of principal components to use
#k-means: use as many PCs as need, DAPC: want to minimize PCs, overfitting bad 
set.seed(999)
Bobcatx <- xvalDapc(tab(Bobcat, NA.method = "mean"),  grp$grp)
Bobcatx[-1] 

#dapc, no prior grouping
dapc1 <- dapc(Bobcat, grp$grp)
dapc1
scatter(dapc1)
dapc1$var.contr
myCol <- c("blue","yellow","red","orange","darkblue","purple")
scatter(dapc1,1,1, col=myCol, bg="white", scree.da=FALSE, legend=TRUE, solid=.8)
contrib <- loadingplot(dapc1$var.contr, axis=2,thres=.07, lab.jitter=1)

#Interpreting group memberships
class(dapc1$posterior)
dim(dapc1$posterior)
round(head(dapc1$posterior),3)
round(dapc1$posterior)
summary(dapc1)
assignplot(dapc1, subset= 1:50)
compoplot(dapc1, subset=1:50, posi="bottomright", txt.leg=paste("Cluster", 1:3), lab="", n.col=1, xlab="individuals", col=funky(3))

#admixed individuals
temp <- which(apply(dapc1$posterior,1, function(e) all(e<0.9)))
temp
compoplot(dapc1, subset=temp, posi="bottomright", txt.leg=paste("Cluster", 1:3), n.col=2,col=funky(3))


#####################Redundancy Analysis, conducted in vegan###############################

#Bobcat Input Files: Dispersal and Home Range#
HR<-read.table(file="HR_EnvData_102cats.txt", header=T)
Disp<-read.table(file="Disp_EnvData_102cats.txt", header=T)


#HR RDA analysis for HR. Each column is a variable. In this case, the order is: 2: X coordinate, 3: Y coordinate, 4: LULC_URban, 5: LULC_Agriculture, 6: LULC_HerbaceousRangeland, 7: Mixed Rangeland, 8: Stream Density, 9: sPCA Axis 1 Scores, 10: sPCA Axis 2 Scores#

try<-rda(HR[,9]+HR[,10]~HR[,4]+HR[,5]+HR[,6]+HR[,7]+HR[,8]+Condition(HR[,2]+HR[,3]))

#Setting up model selection for stepwise (ordistep). I use a null model mod0 and the full model mod1 to give the function the search scope. It then adds each variable combination, checks the AIC and rejects if it is not better. It then gives the best model plus a long output#

mod0<-rda(HR[,9]+HR[,10] ~ 1)
mod1<-try
sel<-ordistep(mod0, scope = formula(mod1), perm.max = 1000)
plot(HR[,6],HR[,9])##sPCA Axis1
plot(HR[,6],HR[,10]) ##sPCA Axis 2
plot(HR[,5],HR[,9]) 
plot(HR[,5],HR[,10])
plot(mod1)

#Analysis variance of final selection model#

RDAc<-anova.cca(sel, by="terms")
RDAc

#Rsquared Adjusted#

RsquareAdj(sel)

#Dispersal analysis for HR. Same as before, but order is adjusted due to the addition of Mesquite Juniper Bush. 2: X coordinate, 3: Y coordinate, 4: LULC_Urban, 5: LULC_Agriculture, 6: LULC_HerbaceousRange, 7: Mesquite_Juniper, 8: LULC_MixedRangeland, 9: Stream Density, 10: sPCA Axis 1 Scores, 11: sPCA Axis 2 Scores#

try<-rda(Disp[,10]+Disp[,11]~Disp[,4]+Disp[,5]+Disp[,6]+Disp[,7]+Disp[,8]+Disp[,9]+Condition(Disp[,2]+Disp[,3]))
mod0<-rda(Disp[,10]+Disp[,11] ~ 1)
mod1<-try
sel<-ordistep(mod0, scope = formula(mod1), perm.max = 1000)
plot(Disp[,8],Disp[,10])
plot(Disp[,8],Disp[,11])
plot(Disp[,5], Disp[,10])
plot(Disp[,5],Disp[,11])
RDAc<-anova.cca(sel, by="terms")
RDAc
RsquareAdj(sel)
