# Supplementary material for: Multiscale patterns of isolation by ecology and fine-scale population structure in Texas bobcats
Source: PeerJ. 2021 Jun 3;9:e11498. doi: 10.7717/peerj.11498 (PMC8180196; doi:10.7717/peerj.11498)
Supplement: Supplemental Information 9 — Raw data for 102 bobcat genotypes using .gen extension for genepop. [file peerj-09-11498-s009.gen]

Bobcat102
FCA026
FCA082
FCA096
FCA045
FCA132
FCA090
FCA043
FCA077
Lc120
Pop
LYRU001, 155165 268270 204204 171177 189201 126126 138144 146162 306306
LYRU003, 161165 256268 216216 177179 197201 124126 138144 164166 306306
LYRU004, 157159 266270 200214 171171 195199 124132 142144 162164 298306
LYRU005, 155157 258266 200206 173179 195199 130132 142142 146162 298306
LYRU006, 161177 256266 206212 175177 191195 124132 142144 162164 300304
LYRU007, 000000 262270 202202 171173 193199 126126 142142 160166 300308
LYRU008, 149159 260268 198200 173173 195199 126126 136138 164166 302308
LYRU009, 153159 266268 202202 171171 189201 122126 144144 162172 298302
LYRU010, 153157 266270 202218 171171 189201 126130 142144 162166 298302
LYRU011, 157159 258258 218218 171173 195201 126130 138138 152170 296296
LYRU012, 149157 262264 198202 171173 195195 122132 138144 164166 306306
LYRU013, 159159 256270 208208 171171 195201 126126 140142 160164 298302
LYRU014, 159155 262260 208202 175173 201195 122122 146136 172164 000000
LYRU015, 151155 264270 200206 173175 189201 122124 140142 164172 298308
LYRU016, 157159 266266 200208 171175 197203 124124 144144 164166 298302
LYRU017, 153147 268262 218218 171171 199191 132124 148142 164162 000000
LYRU018, 149153 256260 200200 169173 189201 130130 138148 158168 296310
LYRU019, 151153 268270 200214 171171 189201 128130 144144 164166 298302
LYRU020, 157159 256266 206214 171173 189201 126132 136142 156168 298310
LYRU021, 153171 256270 214218 171171 193195 130132 142144 164170 302302
LYRU024, 153153 000000 000000 177171 203195 132126 144144 164164 302298
LYRU025, 153153 258262 200218 171171 193197 124126 142144 164166 298302
LYRU026, 151153 268270 202214 171173 193195 130132 142144 168172 306308
LYRU027, 153157 266266 200200 171173 193197 126132 140142 162168 306306
LYRU028, 159151 266256 204200 173171 201201 000000 146144 168156 310300
LYRU029, 157155 256254 204204 177171 199193 000000 142136 168164 000000
LYRU030, 147149 264268 200204 171173 191201 124126 138144 162170 300300
LYRU031, 155159 266268 200216 171185 201203 130130 142144 166166 300300
LYRU032, 153155 266268 206208 177181 191193 124132 138142 166168 306306
LYRU034, 153157 254266 200202 177177 195201 132134 144144 164166 298302
LYRU035, 153153 266268 208216 171171 203203 128132 144146 166168 300306
LYRU036, 151159 266268 200202 171177 197201 128134 140144 160170 300308
LYRU038, 153159 256258 216218 171179 193193 126128 144146 164166 296296
LYRU039, 149153 266270 204214 177181 191197 134134 142144 166168 298308
LYRU040, 153153 270256 200200 171171 000000 130122 142136 170166 308298
LYRU041, 149157 264270 216216 173173 191197 124128 142146 158168 296306
LYRU043, 161157 266266 200200 173173 203191 130126 146138 000000 000000 
LYRU044, 151157 256258 208216 173175 195195 124130 136142 162170 298310
LYRU047, 149151 266266 200200 177179 000000 000000 142142 166168 000000
LYRU051, 165165 270268 214200 000000 195191 124122 146142 162162 000000
LYRU059, 151159 266268 200208 175175 193193 124132 138146 158158 000000
LYRU066, 153155 258258 212216 173175 191193 122132 134134 166166 298306
LYRU067, 153153 268254 206204 173173 000000 130122 150142 170156 312308
LYRU068, 000000 000000 000000 179177 191191 126124 142142 162162 306306
LYRU073, 155159 258262 200208 173175 195201 124134 136144 166172 300306
LYRU074, 151157 264268 200214 173173 195195 126130 138142 164166 304306
LYRU076, 155155 260264 214216 173173 191195 126132 138144 158158 300300
LYRU077, 159151 264262 206200 171171 201197 126124 142142 164162 000000
LYRU079, 155157 000000 202204 173181 201201 124126 138138 156166 298298
LYRU084, 151153 260270 200218 175179 191195 126126 138142 168170 300300
LYRU086, 151153 266268 200200 175179 193201 130130 142144 164166 300308
LYRU087, 155157 260262 198198 177179 193195 126130 148152 162164 304306
LYRU088, 151153 266266 200214 173177 199199 128130 140144 162170 298302
LYRU090, 151153 260266 198200 175175 193197 132132 142142 166168 302306
LYRU091, 151153 260266 204206 177179 193195 124132 140140 164166 296296
LYRU092, 153153 278278 204204 179177 201195 126122 142142 166160 304294
LYRU093, 151159 254262 206216 173173 191191 124126 142142 170176 308308
LYRU094, 151151 258268 200202 173179 195197 126126 142144 166168 296306
LYRU095, 149151 258260 200216 173179 191193 126128 140142 164166 300308
LYRU097, 149157 264268 200204 175177 197203 122126 134146 162166 298308
LYRU098, 151155 266270 200216 173173 191191 126128 138142 160164 306310
LYRU099, 153155 268268 200214 173175 193197 126132 140142 152162 300310
LYRU101, 149149 258260 200202 175215 195201 124126 136144 166172 300300
LYRU102, 151153 258260 200216 177179 193197 124124 138140 166168 308308
LYRU103, 151153 268268 200218 173173 191199 126128 140142 168168 306296
LYRU104, 151153 258262 200216 171175 199201 124124 144146 164166 300300
LYRU105, 151153 256258 200200 173179 201203 122124 136144 164166 300300
LYRU106, 153157 266270 200208 175179 201201 124126 142144 162164 306306
LYRU108, 151153 256256 200216 175177 193199 124130 136136 160164 300310
LYRU109, 151151 266256 216204 173173 199189 126126 140140 168166 300300
LYRU112, 153159 266266 200200 173179 189191 128132 142142 160160 300300
LYRU113, 000000 272272 200200 175179 193197 124124 138138 168170 296300
LYRU115, 159159 260266 204214 173179 195201 124130 140144 166166 296300
LYRU116, 153155 254264 200208 173175 195197 124124 138140 162162 300310
LYRU118, 000000 000000 204204 173179 191193 122128 138142 164166 304310
LYRU119, 155157 258268 200218 171175 197201 124130 142146 166172 300310
LYRU122, 153153 266268 200208 173175 189199 128128 144144 166166 300300
LYRU123, 151149 268264 000000 175173 203197 126126 000000 000000 300300
LYRU127, 153159 256260 200206 171171 195197 124124 142146 160164 300310
LYRU128, 153153 256260 198200 173179 193195 122124 142146 160160 300310
LYRU129, 155155 268258 214214 173173 203201 000000 000000 164164 306306
LYRU131, 151157 254262 200202 175181 195199 124130 142146 162168 296302
LYRU132, 155155 256268 200208 179179 191195 122126 134142 164164 300310
LYRU133, 151151 264266 204206 173177 195199 126128 138146 164168 300310
LYRU134, 155155 266268 198204 173179 199199 124128 136144 164174 300310
LYRU135, 000000 000000 202198 175173 201193 130130 142138 172164 310300
LYRU136, 161155 000000 216216 173155 201201 132122 144142 166162 316300
LYRU137, 153151 000000 206200 179179 195189 124124 142136 166162 310300
LYRU139, 157153 000000 208204 179155 199191 134124 144142 172172 310300
LYRU141, 153155 266268 204208 177179 195195 000000 140142 168172 300300
LYRU142, 000000 000000 000000 179171 195195 126126 142140 000000 300300
LYRU143, 153151 264262 202202 177175 189187 136132 142142 166166 300298
LYRU144, 000000 288288 200208 173173 195195 128128 142144 164174 300310
LYRU145, 155155 264270 200206 173177 000000 124126 138142 170170 310310
LYRU287, 153151 266256 216216 187173 209205 132126 136136 168166 000000
BGWMA02, 157157 276274 204200 173173 000000 132132 000000 164162 145145
BGWMA03, 153151 270266 206200 169169 000000 130122 000000 162160 146146
JM003, 157157 266262 000000 000000 199193 132126 000000 170164 144144
JM004, 147147 260258 000000 179179 195191 130130 000000 166166 146146
JM012, 157155 266255 000000 000000 199199 126126 000000 166166 145145
Jv003, 155155 268264 204202 000000 193193 132124 142140 166162 147147
Jv004, 157157 266262 204204 000000 000000 132130 142140 170166 148148
