# Supplementary material for: Multiscale patterns of isolation by ecology and fine-scale population structure in Texas bobcats
Source: PeerJ. 2021 Jun 3;9:e11498. doi: 10.7717/peerj.11498 (PMC8180196; doi:10.7717/peerj.11498)
Supplement: Supplemental Information 10 — Raw data of XY coordinates for 102 bobcat samples. [file peerj-09-11498-s010.txt]

X	Y
34.99944	-101.91876
34.97310	-101.67506
34.10498	-100.79840
34.10498	-100.79840
34.51065	-101.15677
35.23629	-101.61227
34.98567	-101.98078
34.98233	-101.91601
34.99944	-101.91876
33.93033	-99.71528
35.90282	-101.14513
35.23665	-100.60029
35.06134	-100.45592
35.40892	-101.67097
35.80311	-102.63307
34.06501	-100.23973
34.68037	-100.69936
34.38935	-100.20993
34.01653	-100.30160
34.41824	-100.97299
34.71453	-100.70074
34.89494	-100.00934
34.41824	-100.97299
34.33578	-100.21219
34.86755	-100.10066
34.27447	-100.28451
34.41824	-100.97299
34.99879	-100.83086
34.31168	-99.73811
33.95247	-100.85492
34.97488	-100.26007
31.11879	-100.51477
35.89452	-102.47505
34.94203	-101.89923
35.99467	-101.60608
31.33102	-100.46386
34.96271	-100.80251
35.21478	-100.24865
33.98412	-99.72504
34.02958	-98.92217
31.33102	-100.46386
36.19556	-101.19274
34.06531	-99.28383
34.39377	-100.20476
36.19556	-101.19274
36.19556	-101.19274
34.72649	-100.54071
34.14921	-99.29942
36.19556	-101.19274
27.76856	-99.38978
34.42817	-100.20970
30.68726	-102.24282
29.88101	-101.20257
34.48189	-100.15400
30.21451	-103.24403
34.91630	-99.76205
33.97594	-99.71824
30.03725	-102.42308
27.76856	-99.38978
34.91423	-100.39361
32.93458	-99.95194
29.88101	-101.20257
34.86507	-100.66050
31.37449	-102.06437
33.91560	-99.81230
34.86507	-100.66050
33.98412	-99.72504
31.30113	-100.98728
33.97594	-99.71824
34.68660	-99.91573
33.98596	-98.66468
31.79120	-102.06306
30.21451	-103.24403
29.97959	-100.32637
29.97959	-100.32637
34.07087	-100.31446
34.70618	-100.91548
34.85529	-100.21406
29.81448	-102.41972
32.49074	-100.13011
34.68660	-99.91573
34.36775	-101.05686
30.21451	-103.24403
27.76856	-99.38978
29.37545	-100.90075
34.68660	-99.91573
31.49166	-103.18769
32.74572	-99.38010
31.49166	-103.18769
30.21451	-103.24403
33.90001	-100.85869
34.87404	-99.50553
30.21451	-103.24403
29.97959	-100.32637
35.19287	-101.68441
29.57324	-102.94876
29.57324	-102.94876
32.10618	-101.01798
31.83687	-101.08462
32.00381	-100.68755
31.92077	-100.62093
31.92077	-100.62093
