# Supplementary material for: Multiscale patterns of isolation by ecology and fine-scale population structure in Texas bobcats
Source: PeerJ. 2021 Jun 3;9:e11498. doi: 10.7717/peerj.11498 (PMC8180196; doi:10.7717/peerj.11498)
Supplement: Supplemental Information 11 — Proportions of each environmental variable within sample location buffer polygons at the home range spatial scale. For the linear variables (Stream Density, Railroad Density, and Road Density), we divided total variable lengths by the total hectares of the buffer polygons and converted to km/km2. For stream density, we included streams above an order of magnitude of 5 given the likelihood that anything below this cutoff would not be a significant barrier to bobcat movement. Maximum and minimum temperature reflected the weighted average of maximum minimum temperatures within each polygon. We calculated annual precipitation to a weighted average by intersecting this layer with buffer polygons and adding the products of the number of hectares at each rain average value (in) and divided by the total hectares of each buffer polygon. [file peerj-09-11498-s011.txt]

CatID	LULC_Urban	LULC_Agriculture	LULC_HerbaceousRangeland	Mixed Rangeland	Stream Density	X	Y
LYRU001	0.304186793	0.206924464	0.488888743	0	0.810685593	-101.918762	34.999435
LYRU003	0.009179661	0.013491608	0.05941937	0.481645806	0.934377763	-101.675058	34.9731
LYRU004	0	0.286835916	0	0.692366059	0.871406081	-100.798402	34.104982
LYRY005	0	0.286835916	0	0.692366059	0.871406081	-100.798402	34.104982
LYRU006	0	0.04895817	0.099368996	0.355629093	0.373908253	-101.1567695	34.51065
LYRU007	0.011555252	0.931800369	0	0	0	-101.61227	35.23629
LYRU008	0.007380159	0.562047493	0.412774622	0	0.421373236	-101.980776	34.985666
LYRU009	0.447777605	0.305591564	0.246630831	0	1.098254988	-101.91601	34.982331
LYRU010	0.304186793	0.206924464	0.488888743	0	0.810685593	-101.918762	34.999435
LYRU011	0	0.642920729	0	0.35579188	0.713316579	-99.715275	33.930329
LYRU012	0	0.000541048	0.232652791	0.506897808	0.664321765	-101.145128	35.902817
LYRU013	0.150640415	0.647906737	0.201452848	0	0.227101319	-100.600289	35.236646
LYRU014	0	0.194201827	0.364488434	0.441309739	0.977330369	-100.455921	35.061336
LYRU015	0	0	0.674723852	0.325276148	1.154787138	-101.670967	35.40892
LYRU016	0	0.135208687	0	0.864791313	0.211169735	-102.633073	35.803107
LYRU017	0	0.891332588	0	0.108667412	0.366335148	-100.23973	34.06501
LYRU018	0.032966076	0.763158353	0.034733438	0.1637704	0.576318379	-100.699364	34.68037
LYRU019	0.032016511	0.758745741	0	0.205343086	0.361086938	-100.209931	34.389346
LYRU020	0.171257151	0.780329782	0	0.048413067	0.020110951	-100.301598	34.016526
LYRU021	0	0.389501977	0.0430425	0.4466519	0.255144849	-100.972992	34.418239
LYRU024	0.011634034	0.48814169	0	0.500224276	0.768180567	-100.700737	34.714525
LYRU025	0	0.649742953	0	0.350257047	0.537030342	-100.009339	34.894942
LYRU026	0	0.389501977	0.0430425	0.4466519	0.255144849	-100.972992	34.418239
LYRU027	0	0.11713507	0	0.775964543	0.650102346	-100.212189	34.335782
LYRU028	0	0.503269971	2.18216E-06	0.442618944	0	-100.100655	34.867553
LYRU029	0	0.158008775	0	0.2320026	0.967400883	-100.284508	34.274469
LYRU030	0	0.389501977	0.0430425	0.4466519	0.255144849	-100.972992	34.418239
LYRU031	0	0.194629203	0.035789025	0.618883542	0.805567742	-100.830857	34.998785
LYRU032	0.273168595	0.54699198	0	0.179839425	0.298259954	-99.738114	34.311681
LYRU034	0	0.0395573	0	0.736889577	0.179794696	-100.854921	33.952474
LYRU035	0	0.336962292	0	0.647328968	0.506917032	-100.260072	34.974876
LYRU036	0.240871559	0.000439421	0	0.17740248	0.420609478	-100.514774	31.118794
LYRU038	0	0.624301072	0.32808366	0.047595425	0	-102.475053	35.894517
LYRU039	0.007458618	0.528262055	0.464279327	0	0.952835591	-101.899227	34.942026
LYRU040	0	0.552196815	0.447803185	0	0.388757906	-101.606079	35.994674
LYRU041	0.078648245	0.139789276	0	0.023654033	0.553251591	-100.46386	31.331021
LYRU043	0	0.575307197	0.386693629	0.037999175	0	-100.802506	34.962711
LYRU044	0.330598794	0.338887866	0.33051334	0	0.436854074	-100.248652	35.214776
LYRU047	0.143641434	0.806126674	0	0.050231892	0.206334831	-99.725036	33.984117
LYRU051	0.650505099	0.082153617	0	0.127934521	0.354866625	-98.922173	34.029578
LYRU059	0.078648245	0.139789276	0	0.023654033	0.553251591	-100.46386	31.331021
LYRU066	0.276807621	0.667552478	0.03493895	0	0	-101.192737	36.195557
LYRU067	0.03011957	0.908854245	0	0.046969664	0.250892535	-99.28383	34.065314
LYRU068	0.032016511	0.758745741	0	0.205343086	0.361106525	-100.204762	34.39377
LYRU073	0.276807621	0.667552478	0.03493895	0	0	-101.192737	36.195557
LYRU074	0.276807621	0.667552478	0.03493895	0	0	-101.192737	36.195557
LYRU076	0.230170951	0.605318238	0	0.141092964	0.707872497	-100.540707	34.726487
LYRU077	0.555503853	0.426506712	0	0.017989434	0	-99.299418	34.149208
LYRU079	0.276807621	0.667552478	0.03493895	0	0	-101.192737	36.195557
LYRU084	0	0.002612607	0.030084499	0.006155536	0.683911629	-99.389781	27.768555
LYRU086	0.458576272	0.537522955	0	4.34143E-06	0.100277501	-100.209697	34.428167
LYRU087	0	0	0	0.095000551	0.348451068	-102.242823	30.687263
LYRU088	0	0	0	0	0.241736148	-101.202567	29.881005
LYRU090	0	0.447878134	0	0.552121866	0.612327106	-100.153998	34.481886
LYRU091	0.105587072	0	0	0.13571644	0.572015663	-103.244031	30.214514
LYRU092	0	0.862156992	0	0.137843008	0.503387658	-99.762047	34.916296
LYRU093	0.141648574	0.766998283	0	0.091353144	0.272376508	-99.718244	33.975941
LYRU094	0	0	0	0	0.642322452	-102.423083	30.037253
LYRU095	0	0.002612607	0.030084499	0.006155536	0.683911629	-99.389781	27.768555
LYRU097	0.011327864	0.9780363	0	0.010635836	0	-100.393614	34.914233
LYRU098	0.005559729	0.994440271	0	0	0.072492705	-99.951936	32.934579
LYRU099	0	0	0	0	0.241736148	-101.202567	29.881005
LYRU101	0.043159112	0.946878408	0	0.00996248	0.232754777	-100.660498	34.865066
LYRU102	0	0	0	0.75833075	0.271608038	-102.064373	31.374487
LYRU103	0	0.654478002	0	0.345521998	0.537223991	-99.812301	33.9156
LYRU104	0.043159112	0.946878408	0	0.00996248	0.258492366	-100.660498	34.865066
LYRU105	0.143641434	0.806126674	0	0.050231892	0.206334831	-99.725036	33.984117
LYRU106	0	0	0	0.171231398	0.285713457	-100.987275	31.301129
LYRU108	0.141648574	0.766998283	0	0.091353144	0.272376508	-99.718244	33.975941
LYRU109	0.219751097	0.775005172	0	0.005243731	0.487847469	-99.915732	34.686599
LYRU112	0.030642213	0.466679525	0.047643261	0.451100893	0.474864938	-98.664684	33.985964
LYRU113	0	0	0	0	0.153030838	-102.063062	31.791201
LYRU115	0.105587072	0	0	0.13571644	0.572015663	-103.244031	30.214514
LYRU116	0	0	0	0	0.221332519	-100.32637	29.979585
LYRU118	0	0	0	0	0.221332519	-100.32637	29.979585
LYRU119	0	0.591404776	0	0.327264395	0	-100.314461	34.070873
LYRU122	0	0.851329083	0	0.146156643	0.281608986	-100.91548	34.706175
LYRU123	0.263307974	0.736692026	0	0	0.533477523	-100.214055	34.855294
LYRU127	0	0	0	0	0.659107237	-102.41972	29.814476
LYRU128	0.09831571	0.75905165	0	0.13054466	0.340850932	-100.130105	32.49074
LYRU129	0.219751097	0.775005172	0	0.005243731	0	-99.915732	34.686599
LYRU131	0.073525427	0.920733888	0	0.005740685	0.438241604	-101.056855	34.367754
LYRU132	0.105587072	0	0	0.13571644	0.572015663	-103.244031	30.214514
LYRU133	0	0.002612607	0.030084499	0.006155536	0.683911629	-99.389781	27.768555
LYRU134	0.711393571	0.041433596	0	0	0.48457709	-100.900749	29.375451
LYRU135	0.219751097	0.775005172	0	0.005243731	0	-99.915732	34.686599
LYRU136	0.025674844	0	0	0.234921472	0	-103.187693	31.491658
LYRU137	0	0	0	1	0.378809938	-99.380099	32.745717
LYRU139	0.025674844	0	0	0.234921472	0	-103.187693	31.491658
LYRU141	0.105587072	0	0	0.13571644	0.572015663	-103.244031	30.214514
LYRU142	0.036906528	0.596827341	0	0.365964219	0.83848992	-100.858685	33.900009
LYRU143	0.234260132	0.51457864	0	0.215883493	0.293248138	-99.505532	34.874041
LYRU144	0.105587072	0	0	0.13571644	0.572015663	-103.244031	30.214514
LYRU145	0	0	0	0	0.221332519	-100.32637	29.979585
LYRU287	0.041848273	0.711799174	0.246352553	0	0	-101.684414	35.192872
Jm003	0	0.058794288	0.05984139	0.827259785	0.649420326	-102.948763	29.573236
Jm004	0	0	0	0.353167059	0.518661198	-102.948763	29.573236
Jm012	0.019970195	0.544646697	0	0.066411179	0.54128146	-101.017978	32.106176
Jv003	0	0.094836528	0	0.377528819	0.630365124	-101.084624	31.836873
Jv004	0	0.094836528	0	0.377528819	0	-100.687549	32.003809
BGWMA02	0	0	0	0	0.851732548	-100.620932	31.920771
BGWMA03	0	0	0	0	0.851732548	-100.620932	31.920771
